# Supplementary material for: Soluble versions of outer membrane cytochromes function as exporters for heterologously produced cargo proteins
Source: Microb Cell Fact. 2019 Dec 23;18:216. doi: 10.1186/s12934-019-1270-2 (PMC6929479; doi:10.1186/s12934-019-1270-2)
Supplement: Supplementary file 1 — Additional file 1: Table S1. Primer used in this study. [file 12934_2019_1270_MOESM1_ESM.xlsx]

## Sheet: Tabelle1
	number	name	sequence	purpose
	P1	mtrFsol_for_OL_ompA	CTACCGTAGCGCAGGCCGCCTGTGGAGGCAGTGATG	Construction of pBAD_mtrFsol
	P2	mtrFsol_rev_OL_pBAD	GGCTGAAAATCTTCTCTCATCCGCCAAAACAGCCAAGCTGGAGACCGTTTTCAAAGTCCATCCAATAAACTGGAGCCACCCGCAGTTCGAAAAATAA	Construction of pBAD_mtrFsol
	P3	omcAsol_for_OL_ompA	ATGAAAAAGACAGCTATCGCGATTGCAGTGGCACTGGCTGGTTTCGCTACCGTAGCGCAGGCCAAAGATGGTGAAGACGGTAAA	Construction of pBAD_omcAsol
	P4	omcA_rev_OL_pBAD	GGCTGAAAATCTTCTCTCATCCGCCAAAACAGCCAAGCTGGAGACCGTTTTTAGTTACCGTGTGCTTCC	Construction of pBAD_omcAsol
	P5	ompA_for_OL_pBAD	TTTGGGCTAGAAATAATTTTGTTTAACTTTAAGAAGGAGATATACATACCATGAAAAAGACAGCTATCGCGATTGC	Construction of ompA_OL_pBAD
	P6	ompA_rev	GGCCTGCGCTACGGTAG	Construction of ompA_OL_pBAD
	P7	mtrFsolΔ22-182_for_OL_ompA	CGCTACCGTAGCGCAGGCCTATACCCGTAACTTAGTCTCG	Construction of pBAD_mtrFsolΔ22-182
	P8	Linker1_for_OL_mtrFΔ322-460	GGTGGCGGTGGCTCTGGTGGCGGTGGCTCTACAGGCAGACGCGAAGTCATC	Construction of pBAD_mtrFsolΔ22-182_Δ322-460_Linker1
	P9	Linker1_rev_OL_mtrFΔ322-460	AGAGCCACCGCCACCAGAGCCACCGCCACCCTGAGCCAAGGCAGAGGTTTG	Construction of pBAD_mtrFsolΔ22-182_Δ322-460_Linker1
	P10	Linker2_for_OL_ mtrFΔ322-460	GGTGGCGGTGGCTCTGGTGGCGGTGGCTCTACAGGCAGACGCGAAGTCATC	Construction of pBAD_mtrFsolΔ22-182_Δ322-460_Linker2
	P11	Linker2_rev_OL_ mtrFΔ322-460	AGAGCCACCGCCACCAGAGCCACCGCCACCCTGAGCCAAGGCAGAGGTTTG	Construction of pBAD_mtrFsolΔ22-182_Δ322-460_Linker2
	P12	celstrep_for_OL_ompA	ATGAAAAAGACAGCTATCGCGATTGCAGTGGCACTGGCTGGTTTCGCTACCGTAGCGCAGGCCGATACTACTGTTTGTGAAGAAT	Construction of celstrep_OL_ompA_spacer
	P13	celstrep_rev_spacer	ACATTCACGACGTTCTTTAGTTTCAGATTGGTGACAAGAAACAGCAGTAGTACAAGCAGTAC	Construction of celstrep_OL_ompA_spacer
	P14	mtrFsol_for_OL_spacer	CTAAAGAACGTCGTGAATGTGCCTGTGGAGGCAGTGATG	Construction of pBAD_cs-mtrFsol
	P15	mtrFsolΔ22-182_for_OL_spacer	GAACGTCGTGAATGTTATACCCGTAACTTAGTCTCG	Construction of pBAD_cs-mtrFsol∆22-182
	P16	celstrep_for_OL_ompA	ATGAAAAAGACAGCTATCGCGATTGCAGTGGCACTGGCTGGTTTCGCTACCGTAGCGCAGGCCGATACTACTGTTTGTGAAGAAT	Construction of pBAD_cs
	P17	celstrep_rev_streptag_OL_pBAD	CTTCTCTCATCCGCCAAAACAGCCAAGCTGGAGACCGTTTATTATTTTTCGAACTGCGGGTGGCTCCAAGCAGTAGTACAAGCAGTAC	Construction of pBAD_cs
