# Supplementary material for: Soluble versions of outer membrane cytochromes function as exporters for heterologously produced cargo proteins
Source: Microb Cell Fact. 2019 Dec 23;18:216. doi: 10.1186/s12934-019-1270-2 (PMC6929479; doi:10.1186/s12934-019-1270-2)
Supplement: Supplementary file 2 — Additional file 2: Table S2. Sec leader, linker and spacer sequences used in this study. [file 12934_2019_1270_MOESM2_ESM.xlsx]

## Sheet: Tabelle1
	name	sequence	purpose
	ompA-Seq	ATGAAAAAGACAGCTATCGCGATTGCAGTGGCACTGGCTGGTTTCGCTACCGTAGCGCAGGCC	Sec-leader of OmpA
	Linker1	GGTGGCGGTGGCTCTGGTGGCGGTGGCTCT	flexible linker between AA322-460
	Linker2	GGTGGCGGTGGCTCTGGTGGCGGTGGCTCTGGTGGCGGTGGCTCT	flexible linker between AA322-460
	Spacer	GTTTCTTGTCACCAATCTGAAACTAAAGAACGTCGTGAATGT	rigid spacer between celstrep and mtrF
